# Supplementary material for: Ginkgo Biloba Extract Ameliorates Age-Related Mitochondrial Deficits in Human iPSCs and Their Derived Neurons and Astrocytes
Source: Antioxidants (Basel). 2026 May 29;15(6):689. doi: 10.3390/antiox15060689 (PMC13296193; doi:10.3390/antiox15060689)
Supplement: Supplementary file 1 [file antioxidants-15-00689-s001.zip]

Archive with 1 entries (1 files):
- antioxidants-4259153-supplementary.pdf
